# Supplementary material for: Physiological Assessment of the Health and Welfare of Domestic Cats—An Exploration of Factors Affecting Urinary Cortisol and Oxytocin
Source: Animals (Basel). 2022 Nov 28;12(23):3330. doi: 10.3390/ani12233330 (PMC9738311; doi:10.3390/ani12233330)
Supplement: Supplementary file 1 [file animals-12-03330-s001.zip]

Archive with 1 entries (1 files):
- animals-1994674-supplementary.xlsx
