# Supplementary material for: Physiological Assessment of the Health and Welfare of Domestic Cats—An Exploration of Factors Affecting Urinary Cortisol and Oxytocin
Source: Animals (Basel). 2022 Nov 28;12(23):3330. doi: 10.3390/ani12233330 (PMC9738311; doi:10.3390/ani12233330)
Supplement: Supplementary file 1 [file animals-12-03330-s001.zip › animals-1994674-supplementary.xlsx]

## Sheet: Table S1. Dataset
	Individual variables								Items to exclude from hormone analysis				Hormone		PCA Score for interaction							Personality
Cat ID	Breed	Sex	Age (years)	Body weight (kg)	Physical activity	Number of cats	Number of family members	Length of cohabitation (years)	Not spayed or neutered	Disease	Contaminated urine samples by those of cohabiting cats	Over 60 minutes to frozen storage (only oxytocin)	Cortisol_mean (ng / mg Cre)	Oxytocin_mean (pg / mg Cre)	OI-PC1	OI-PC2	OI-PC3	CI-PC1	CI-PC2	CI-PC3	CI-PC4	Neuroticism	Extraversion	Dominance	Impulsiveness	Agreeableness	LAPS
1	Mix	F	6	6	7271	2	3	6					2.0573	315.586	0.296147	-0.939819	-0.312455	1.56115	0.377691	-0.878638	0.320332	3.21429	4.25	4	3.16667	5.25	62
2	Mix	F	5	4	-	1	2	5		Feline Lower Urinary Tract Disease			-	-	-2.75141	0.680553	1.00064	-1.27764	0.545981	0.205619	0.188806	2.85714	5.16667	2.875	2.5	6	43
3	Mix	F	15	3	-	1	4	15		Feline Lower Urinary Tract Disease			-	-	0.0287501	0.5923	1.5201	-0.846464	-0.963683	0.0854881	-0.0109711	3.5	5.41667	1.125	2.33333	6.5	57
4	Mix	M	5	6	6185.5	1	2	4					2.48704	91.3572	0.907769	0.0457061	0.845389	0.778696	0.538426	0.280894	-0.906448	3.35714	2.66667	2.75	4.33333	5	53
5	Mix	M	10	10	4923	4	4	10					3.42719	132.053	-2.28011	0.663857	0.977533	1.16321	2.93232	-1.1407	-0.393245	4.07143	1.75	2.875	2	4.75	55
6	Mix	F	10	5	6112	4	4	10					2.74857	121.352	1.12658	2.07707	-0.0708924	2.39816	0.512687	-1.07493	0.0456279	2.5	5.08333	5.375	3.5	4.75	55
7	Mix	M	10	5	4791.33	4	4	10					2.81189	474.843	1.1595	1.75072	-0.0123708	-0.334164	2.80336	-0.405536	-0.10628	5.21429	4.41667	2	1.33333	4.625	55
8	Mix	F	10	3	5895	4	4	10					2.97568	193.493	0.809016	1.02477	0.669824	2.21173	1.8508	0.00999369	0.0332781	4.28571	4.5	2.75	1.5	4.875	55
9	Mix	M	1	4	7460.33	2	2	1					6.25319	305.501	1.29183	-0.105335	-1.57279	-0.101197	-1.94168	-0.124017	-0.813648	4.64286	6.58333	2.5	3.5	5.5	59
10	Mix	M	1	5	7435	2	2	1					4.33579	218.523	1.29183	-0.105335	-1.57279	2.03676	-0.154488	-0.525556	0.157544	4.07143	3.33333	1.625	6	6	59
11	Mix	F	11	4.5	-	1	1	6		Chronic kidney disease			-	-	-0.717699	-0.603764	-0.557235	2.39599	-0.337028	-2.29715	0.333793	4.71429	5.16667	6	2.66667	4.625	41
12	Mix	M	5	5	6012	1	3	5					2.25744	258.382	-2.96691	1.61826	0.104531	0.366605	-0.426993	-1.28604	1.04618	5.64286	6.25	2.875	1.5	6.25	60
13	Mix	M	6	4	6061	1	2	5					2.77759	93.8754	-2.93113	0.571085	-1.53425	0.265009	0.625047	0.909119	0.30934	3.5	5.16667	2	1.83333	6.375	59
14	Mix	M	3	5	7344.67	1	5	3				◯	4.95397	-	-0.202068	1.41449	-0.639563	0.0760258	0.444155	1.15752	1.58801	3.71429	3.08333	3.375	3.83333	5.25	55
15	Mix	F	8	4	-	1	2	3		Chronic kidney disease			-	-	1.62408	-1.00168	0.0438554	-0.0235625	0.0288525	-1.82182	0.673465	4.28571	5.16667	4.25	3.66667	5.125	61
16	Mix（Scottish Fold and Exotic shorthair）	M	0.5	3	10436.7	2	1	0.5					4.81056	121.771	-0.509516	0.859431	0.535591	-1.9026	-0.459183	-2.69833	-1.44758	2.42857	4.5	3	4.16667	4.25	56
17	Mix	F	5	4.5	8928.67	2	1	0.25					7.3455	144.435	-2.51108	-2.31614	2.01121	-4.57751	1.3303	-1.95417	-1.69841	6.21429	5.16667	5.125	3.16667	1.625	56
18	American shorthair	M	6	4.5	-	2	4	6					4.22137	175.987	1.15993	-2.10201	-0.432133	-2.11552	1.47233	0.165057	1.41916	4.21429	4	1.5	2.16667	5	52
19	Mix	F	3	3.5	-	2	4	3					1.98167	86.2605	1.15993	-2.10201	-0.432133	-1.16167	0.670039	0.33489	0.696021	3.21429	5.58333	3	3.33333	5.625	52
20	Scottish Fold	M	2	3	-	2	4	2			◯		-	-	1.7439	-1.29334	0.326755	-2.32008	-0.720047	-0.788984	1.13368	3.21429	3.41667	3.5	3.16667	5	50
21	British shorthair	F	2	3.5	-	2	4	2			◯		-	-	0.422963	-2.89453	1.31138	-0.184579	0.385405	-0.693939	0.968888	4.78571	5.5	2.625	3.66667	4.75	50
22	Mix	M	5	4	-	1	4	5				◯	2.48727	-	0.453261	0.802031	1.69245	-1.80327	-0.125164	-0.49124	0.837324	5.78571	5.25	3.5	3.5	5.5	59
23	Mix	M	3	5	11951.3	2	2	2		Feline Lower Urinary Tract Disease			-	-	-2.0903	0.854054	-1.92705	0.967679	0.719319	0.032496	-2.18512	1.78571	5.08333	1.125	3.5	5.125	63
24	Mix	M	1	4	9898.67	2	2	0.5					5.07114	164.986	1.16235	1.0299	-1.70967	1.31843	1.43295	-0.418259	-1.85393	5.57143	4.66667	2.375	2.33333	5.375	63
25	Mix	M	3	7	8801	2	1	3				◯	4.83868	-	-0.130073	0.93324	2.31055	-1.01372	-1.40827	-2.34313	0.102666	1.92857	5.58333	4.5	3.83333	5.375	66
26	Persian	F	20	2	3000	2	5	20		Chronic kidney disease			-	-	1.73425	-0.449768	0.472775	-0.606443	-0.899298	-0.0224899	-0.815583	1.57143	5.83333	6	3.33333	4.375	65
27	Persian	F	1	2.5	9155.33	2	5	1		Polycystic kidney disease			-	-	1.45422	1.13331	0.0916823	0.252841	-0.0873777	0.449674	1.19547	5.92857	3.83333	3	5.16667	4	65
28	Mix	M	6	5	5845	1	2	6		Asthma			-	-	1.56351	-0.852175	-0.413622	1.38779	0.0534333	-0.0730646	0.442007	4.42857	5.16667	3.75	2.16667	4.875	60
29	Mix	F	6	4	10443	1	2	4				◯	3.14711	-	-2.12331	-0.394181	-0.65733	0.0837053	-1.67402	0.220976	-0.659856	4.42857	4.66667	3.375	2.83333	5.125	41
30	Mix	F	6	2.5	-	1	4	6	◯				-	-	-0.997312	-2.59903	1.0932	-0.7353	-3.02091	0.539297	0.325625	4	5.41667	5.5	4.66667	2.375	54
31	Mix	M	4	5.5	-	1	2	3					2.46317	96.1685	-2.97387	1.50402	1.77125	1.32791	-0.704373	1.07015	0.490043	3.42857	3.91667	3.75	3.33333	5.875	59
32	Munchkin	M	5	3.5	12665.3	5	5	5					4.84474	139.614	1.14412	-0.592387	0.589171	-2.83389	0.762117	0.588205	-1.15117	4.28571	4.41667	4.125	2.83333	3.75	62
33	Munchkin	M	6	5	10236.3	5	5	5					8.78381	258.887	0.270367	-0.549001	0.92345	0.0741384	-1.52001	-0.240301	0.357223	5.07143	4.33333	3.625	2.5	5.875	62
34	Unknown	F	1	3.5	-	2	1	0.5					3.30644	341.579	1.57843	0.501278	0.568996	-2.77625	-1.94832	-0.408959	0.207743	1.71429	5.33333	2.625	3.66667	6	40
35	Unknown	F	0.5	5	13884.3	2	1	0.5					2.78785	514.124	1.57843	0.501278	0.568996	-0.0642031	1.89049	1.32942	1.31503	2.85714	3.75	1.125	3.33333	6.375	40
36	Mix	F	8	5	5315	1	3	8					2.78785	514.124	1.57843	0.501278	-1.50406	-0.91295	-0.0996892	0.713135	-1.48365	2.28571	3.58333	3.25	2.5	6.375	41
37	Russian	F	10	6	-	1	3	10					2.78785	514.124	1.57843	0.501278	0.378289	-0.480535	-1.44869	0.077986	-1.12378	2.5	4.91667	3.875	3.33333	4.125	54
38	Mix	M	4	4.5	12830	2	2	4			◯		-	-	1.33462	1.81276	1.06844	3.20024	-1.05417	0.529501	-1.88661	3.21429	4.66667	3.75	4.66667	4.5	51
39	Mix	F	7	3.5	7108	1	4	7					1.87098	189.913	-1.05953	-1.80775	-1.16562	2.45767	-0.159647	-0.258459	-0.168399	3.92857	2.25	2.5	3.33333	5.125	60
40	Mix	F	10	3.5	-	1	3	10					2.30488	332.473	-1.68801	0.248504	-0.301314	-0.972285	1.02351	-0.365836	1.33562	5.28571	4.66667	3.25	3	5.5	53
41	Unknown	F	7	10	4952.67	1	1	7					5.24491	269.226	1.01511	1.5325	-1.13187	1.46331	-1.96278	0.650605	1.09105	3.71429	4.33333	3.375	2.16667	4.625	60
42	Mix	F	2	4.5	11306	1	2	1					4.67976	432.145	1.37039	0.76559	-0.570337	0.807198	0.465709	1.36972	0.265798	2.92857	4.91667	3	3.5	6.375	64
43	Unknown	F	2	4	8535.33	2	2	2					2.94945	433.034	1.1908	-0.927262	0.532257	0.829308	1.34748	1.764	-2.11798	3.42857	4.75	2.25	3.5	5.25	54
44	Mix	F	1	2.5	9606.67	2	2	1					3.954	411.023	1.34208	1.13937	0.825213	3.75253	-0.775219	-0.224326	0.0281529	2.78571	5.91667	3.625	4.5	6	54
45	Scottish Fold	M	1	4	-	1	3	0.5					3.85676	324.572	-1.23569	-0.337638	-1.24559	-2.59153	0.997721	2.00985	-0.486003	2.35714	4.75	2.25	2	6	59
46	Mix	F	1	3.5	8894.67	4	4	1					2.18305	260.258	1.32475	-0.43169	-1.51427	-0.291738	0.578466	0.929474	1.34108	5.28571	5.33333	4	4.83333	4.5	35
47	Maine Coon	M	0.5	4.5	8421	4	4	0.5	◯				-	-	-2.42791	0.679014	-1.87502	-1.03638	-1.36712	2.77709	-2.08964	2.42857	4	2.5	1.16667	5.5	35
48	Mix	M	6	5	4758.67	2	4	0.25					4.83909	266.942	1.37039	0.76559	-0.570337	0.754477	-0.256691	0.367831	1.44074	4.64286	6	6	2.83333	4.875	55
49	Mix	M	8	5.5	9252.33	2	4	0.25					3.32383	451.577	1.56132	-0.681993	-0.51083	-0.967106	-0.273764	1.96787	1.70861	2.07143	3.25	2.5	3.16667	4.75	55
